# Supplementary material for: Identification of a novel ATM inhibitor with cancer cell specific radiosensitization activity
Source: Oncotarget. 2017 May 19;8(43):73925–37. doi: 10.18632/oncotarget.18034 (PMC5650312; doi:10.18632/oncotarget.18034)
Supplement: Supplementary file 2 [file oncotarget-08-73925-s002.xlsx]

## Sheet: Sheet1
Target	GSK635416A
Gene Symbol	%Ctrl at 10000 nM
AAK1	96		%Ctrl Legend	0 ≤x<0.1
ABL1(E255K)-phosphorylated	86		0≤x<.1	0.1 ≤x<1
ABL1(F317I)-nonphosphorylated	98			1 ≤x<10
ABL1(F317I)-phosphorylated	89			10 ≤x<35
ABL1(F317L)-nonphosphorylated	97			≥35
ABL1(F317L)-phosphorylated	87
ABL1(H396P)-nonphosphorylated	83		Lower numbers indicate
ABL1(H396P)-phosphorylated	95		stronger hits
ABL1(M351T)-phosphorylated	94
ABL1(Q252H)-nonphosphorylated	96
ABL1(Q252H)-phosphorylated	89
ABL1(T315I)-nonphosphorylated	92
ABL1(T315I)-phosphorylated	88
ABL1(Y253F)-phosphorylated	81
ABL1-nonphosphorylated	84
ABL1-phosphorylated	95
ABL2	100
ACVR1	100
ACVR1B	100
ACVR2A	90
ACVR2B	100
ACVRL1	89
ADCK3	98
ADCK4	98
AKT1	84
AKT2	84
AKT3	99
ALK	69
ALK(C1156Y)	71
ALK(L1196M)	74
AMPK-alpha1	100
AMPK-alpha2	77
ANKK1	75
ARK5	74
ASK1	92
ASK2	75
AURKA	76
AURKB	88
AURKC	68
AXL	58
BIKE	77
BLK	100
BMPR1A	97
BMPR1B	82
BMPR2	88
BMX	92
BRAF	96
BRAF(V600E)	85
CDC2L5	97
CDK11	100
CDK2	100
CDK3	98
CDK4-cyclinD1	97
CDK4-cyclinD3	95
CDK5	70
CDK7	92
CDK8	58
CDK9	89
CDKL1	98
CDKL2	73
CDKL3	100
CDKL5	88
CHEK1	100
CHEK2	85
CIT	97
CLK1	78
CLK2	100
CLK3	94
CLK4	76
CSF1R	82
CSF1R-autoinhibited	97
CSK	100
CSNK1A1	96
CSNK1A1L	100
CSNK1D	100
CSNK1E	77
CSNK1G1	96
CSNK1G2	84
CSNK1G3	90
CSNK2A1	88
CSNK2A2	56
CTK	78
DAPK1	100
DAPK2	83
DAPK3	96
DCAMKL1	76
DCAMKL2	100
DCAMKL3	100
DDR1	100
DDR2	83
DLK	98
DMPK	100
DMPK2	78
DRAK1	100
DRAK2	98
DYRK1A	76
DYRK1B	88
DYRK2	88
EGFR	69
EGFR(E746-A750del)	75
EGFR(G719C)	99
EGFR(G719S)	97
EGFR(L747-E749del, A750P	66
EGFR(L747-S752del, P753S	66
EGFR(L747-T751del,Sins)	71
EGFR(L858R)	68
EGFR(L858R,T790M)	84
EGFR(L861Q)	86
EGFR(S752-I759del)	68
EGFR(T790M)	100
EIF2AK1	73
EPHA1	71
EPHA2	81
EPHA3	93
EPHA4	95
EPHA5	66
EPHA6	90
EPHA7	100
EPHA8	98
EPHB1	100
EPHB2	89
EPHB3	91
EPHB4	84
EPHB6	72
ERBB2	99
ERBB3	100
ERBB4	100
ERK1	98
ERK2	68
ERK3	85
ERK4	98
ERK5	100
ERK8	82
ERN1	100
FAK	100
FER	94
FES	83
FGFR1	100
FGFR2	89
FGFR3	99
FGFR3(G697C)	69
FGFR4	100
FGR	87
FLT1	94
FLT3	70
FLT3(D835H)	85
FLT3(D835Y)	98
FLT3(ITD)	83
FLT3(K663Q)	100
FLT3(N841I)	92
FLT3(R834Q)	94
FLT3-autoinhibited	69
FLT4	85
FRK	88
FYN	100
GAK	99
GCN2(Kin.Dom.2,S808G)	79
GRK1	98
GRK4	82
GRK7	100
GSK3A	94
GSK3B	73
HASPIN	100
HCK	100
HIPK1	96
HIPK2	93
HIPK3	97
HIPK4	93
HPK1	93
HUNK	89
ICK	89
IGF1R	96
IKK-alpha	81
IKK-beta	100
IKK-epsilon	84
INSR	90
INSRR	91
IRAK1	82
IRAK3	95
IRAK4	100
ITK	98
JAK1(JH1domain-catalytic)	91
JAK1(JH2domain-pseudokinase)	100
JAK2(JH1domain-catalytic)	100
JAK3(JH1domain-catalytic)	94
JNK1	97
JNK2	79
JNK3	91
KIT	80
KIT(A829P)	94
KIT(D816H)	96
KIT(D816V)	97
KIT(L576P)	82
KIT(V559D)	77
KIT(V559D,T670I)	77
KIT(V559D,V654A)	90
KIT-autoinhibited	100
LATS1	97
LATS2	83
LCK	95
LIMK1	100
LIMK2	100
LKB1	100
LOK	100
LRRK2	100
LRRK2(G2019S)	92
LTK	100
LYN	94
LZK	88
MAK	100
MAP3K1	93
MAP3K15	70
MAP3K2	84
MAP3K3	96
MAP3K4	73
MAP4K2	100
MAP4K3	100
MAP4K4	89
MAP4K5	88
MAPKAPK2	89
MAPKAPK5	94
MARK1	100
MARK2	86
MARK3	85
MARK4	100
MAST1	97
MEK1	96
MEK2	92
MEK3	92
MEK4	100
MEK5	82
MEK6	94
MELK	93
MERTK	96
MET	100
MET(M1250T)	96
MET(Y1235D)	92
MINK	82
MKK7	71
MKNK1	61
MKNK2	83
MLCK	100
MLK1	100
MLK2	100
MLK3	86
MRCKA	100
MRCKB	94
MST1	100
MST1R	100
MST2	71
MST3	77
MST4	84
MTOR	100
MUSK	84
MYLK	80
MYLK2	100
MYLK4	96
MYO3A	94
MYO3B	94
NDR1	66
NDR2	65
NEK1	95
NEK10	100
NEK11	93
NEK2	98
NEK3	67
NEK4	90
NEK5	77
NEK6	76
NEK7	100
NEK9	99
NIK	81
NIM1	97
NLK	100
OSR1	78
p38-alpha	94
p38-beta	88
p38-delta	100
p38-gamma	82
PAK1	100
PAK2	100
PAK3	98
PAK4	83
PAK6	100
PAK7	92
PCTK1	96
PCTK2	92
PCTK3	100
PDGFRA	84
PDGFRB	78
PDPK1	84
PFCDPK1(P.falciparum)	92
PFPK5(P.falciparum)	96
PFTAIRE2	96
PFTK1	100
PHKG1	100
PHKG2	90
PIK3C2B	100
PIK3C2G	75
PIK3CA	100
PIK3CA(C420R)	78
PIK3CA(E542K)	84
PIK3CA(E545A)	81
PIK3CA(E545K)	83
PIK3CA(H1047L)	87
PIK3CA(H1047Y)	100
PIK3CA(I800L)	100
PIK3CA(M1043I)	69
PIK3CA(Q546K)	79
PIK3CB	76
PIK3CD	98
PIK3CG	98
PIK4CB	96
PIM1	77
PIM2	72
PIM3	85
PIP5K1A	100
PIP5K1C	96
PIP5K2B	100
PIP5K2C	100
PKAC-alpha	82
PKAC-beta	97
PKMYT1	99
PKN1	100
PKN2	83
PKNB(M.tuberculosis)	78
PLK1	100
PLK2	74
PLK3	76
PLK4	87
PRKCD	100
PRKCE	95
PRKCH	77
PRKCI	98
PRKCQ	72
PRKD1	94
PRKD2	82
PRKD3	100
PRKG1	91
PRKG2	95
PRKR	74
PRKX	98
PRP4	76
PYK2	95
QSK	66
RAF1	100
RET	80
RET(M918T)	83
RET(V804L)	88
RET(V804M)	100
RIOK1	82
RIOK2	78
RIOK3	86
RIPK1	91
RIPK2	100
RIPK4	91
RIPK5	73
ROCK1	99
ROCK2	100
ROS1	90
RPS6KA4(Kin.Dom.1-N-terminal)	93
RPS6KA4(Kin.Dom.2-C-terminal)	80
RPS6KA5(Kin.Dom.1-N-terminal)	80
RPS6KA5(Kin.Dom.2-C-terminal)	66
RSK1(Kin.Dom.1-N-terminal)	93
RSK1(Kin.Dom.2-C-terminal)	100
RSK2(Kin.Dom.1-N-terminal)	87
RSK2(Kin.Dom.2-C-terminal)	100
RSK3(Kin.Dom.1-N-terminal)	97
RSK3(Kin.Dom.2-C-terminal)	100
RSK4(Kin.Dom.1-N-terminal)	100
RSK4(Kin.Dom.2-C-terminal)	92
S6K1	96
SBK1	81
SGK	83
SgK110	96
SGK2	62
SGK3	69
SIK	83
SIK2	100
SLK	97
SNARK	77
SNRK	81
SRC	86
SRMS	87
SRPK1	92
SRPK2	91
SRPK3	100
STK16	98
STK33	100
STK35	100
STK36	99
STK39	98
SYK	100
TAK1	96
TAOK1	99
TAOK2	87
TAOK3	92
TBK1	95
TEC	100
TESK1	85
TGFBR1	94
TGFBR2	98
TIE1	100
TIE2	100
TLK1	100
TLK2	86
TNIK	100
TNK1	100
TNK2	100
TNNI3K	99
TRKA	98
TRKB	100
TRKC	100
TRPM6	80
TSSK1B	94
TTK	100
TXK	82
TYK2(JH1domain-catalytic)	91
TYK2(JH2domain-pseudokinase)	84
TYRO3	100
ULK1	59
ULK2	100
ULK3	96
VEGFR2	64
VRK2	68
WEE1	100
WEE2	96
WNK1	77
WNK3	84
YANK1	80
YANK2	73
YANK3	83
YES	100
YSK1	93
YSK4	100
ZAK	72
ZAP70	100
